# Supplementary material for: Neighborhood Beauty and the Brain in Older Japanese Adults
Source: Int J Environ Res Public Health. 2022 Dec 30;20(1):679. doi: 10.3390/ijerph20010679 (PMC9819975; doi:10.3390/ijerph20010679)
Supplement: Supplementary file 1 [file ijerph-20-00679-s001.zip]

Archive with 1 entries (1 files):
- ijerph-2051273-SI.pdf
